# Supplementary material for: Mutations Found in the Asc1 Gene That Confer Susceptibility to the AAL-Toxin in Ancestral Tomatoes from Peru and Mexico
Source: Plants (Basel). 2020 Dec 28;10(1):47. doi: 10.3390/plants10010047 (PMC7824085; doi:10.3390/plants10010047)
Supplement: Supplementary file 1 [file plants-10-00047-s001.zip]

Archive with 15 entries (14 files):
- Supplemenntary materials/
- Supplemenntary materials/Table S1.xlsx
- __MACOSX/Supplemenntary materials/._Table S1.xlsx
- Supplemenntary materials/.DS_Store
- __MACOSX/Supplemenntary materials/._.DS_Store
- Supplemenntary materials/Figure S3.pptx
- __MACOSX/Supplemenntary materials/._Figure S3.pptx
- Supplemenntary materials/Figure S1.pptx
- __MACOSX/Supplemenntary materials/._Figure S1.pptx
- Supplemenntary materials/Figure S2.xlsx
- __MACOSX/Supplemenntary materials/._Figure S2.xlsx
- Supplemenntary materials/Table S3.xlsx
- __MACOSX/Supplemenntary materials/._Table S3.xlsx
- Supplemenntary materials/Table S2.xlsx
- __MACOSX/Supplemenntary materials/._Table S2.xlsx
