# Supplementary material for: Mutations Found in the Asc1 Gene That Confer Susceptibility to the AAL-Toxin in Ancestral Tomatoes from Peru and Mexico
Source: Plants (Basel). 2020 Dec 28;10(1):47. doi: 10.3390/plants10010047 (PMC7824085; doi:10.3390/plants10010047)
Supplement: Supplementary file 1 [file plants-10-00047-s001.zip › Supplemenntary materials/Table S1.xlsx]

## Sheet: Sheet1
Table S1. COSⅡ nucleotide primers used in this study referred from Rodriguez et al. 2009 [10].
Lab cord	Sequence (5'-3')	Targeting gene / region	Tm ℃
X2-F	TTCTGCCGAAGATTCATGCATGG	C2At1g30580	58
X2-R	TCTCTCCACAGCAGCACTGAAAGG		61
3-F	TCAACAAGAGTACACGGTTTGAAGAC	C2At1g32130	58
3-R	TTGCTCTAGCCCTGGCCCTAAC		61
4-F	AGGACTTACAAAGTCAACCTGTTGCTC	C2At1g73180	60
4-R	ACCATTGAACATCATGAATAGGGC		56
5-F	AGCCTATTTTGAACTCAAAGATCTTG	C2At2g15890	55
5-R	TTCTCTCGACTTTGGCAATCCATC		58
8-F	TCACAGGAGCGTGAAGAAGCG	C2At2g36930	60
8-R	TCTTCGTCTTGAAATGCTCATCCC		58
9-F	TGCAGCTTTGCTTTATGATGCC	C2At2g38020	56
9-R	AAAGGCTTGGCCGTAGCTTGC		60
11-F	TTCTCTTTCCCTTATCTGCAACAC	C2At5g14320	56
11-R	TCCTTCAATCATGTACTTAGAGACTTC		57
1B-F	AGGAAGGAGGCGGAGCAGGC	C2At1g16210	64
1B-R	TCCTTCAGAGCACGAAGCTCAGC		61
7B-F	TGCCCTACAATCACGATGTACACG	C2At1g77470	60
7B-R	AAACCACCCTCAGGGACATCAAG		60
8B-F	TGGAAATGAAAGGACCAAATACTG	C2At2g24270	54
8B-R	AGGAGCAATCTTGGAGACGGC		60
9B-F	TGGTGCAACACTTGTTGGTGTGG	C2At3g03100	60
9B-R	TGGAGCCAGCCATGCCATTC		60
10B-F	TGGCTTGGTGTGGACAAAGAGC	C2At3g10920	60
10B-R	TGCAAGTAGTATGCGTGTTCCC		58
11B-F	AAGCAACTCCTTACTCGTTGCC	C2At3g16150	58
11B-R	TGGAGATACCAGAAACGGCG		57
13B-F	TTTGAAATCAAGCTCATTATTTGG	C2At3g55800	60
13B-R	AGCTGTTCCTCCACAAGAAGCTG		51
15B-F	TGAAGCATCCTACAATAAGTGGCG	C2At4g34700	58
15B-R	TCTGTTGAACTTGGAACCACCAGG		60
1C-F	AGGTGCTTTCTTGTTTCTTCTTTC	C2At1g13380	54
1C-R	AGAGCATATCACGATACTTGGTGTG		58
3C-F	ATGATCTAAAATTGCCTGGTTTTG	C2At1g14000	53
3C-R	AATAGCCCTCAAGGACCATGTGG		60
5C-F	TTGCTTACTCTTGGTGGAACATTC	C2At1g50020	56
5C-R	TGTCTGTGATATCCTCTCTTCTTC		56
