# Supplementary material for: Mutations Found in the Asc1 Gene That Confer Susceptibility to the AAL-Toxin in Ancestral Tomatoes from Peru and Mexico
Source: Plants (Basel). 2020 Dec 28;10(1):47. doi: 10.3390/plants10010047 (PMC7824085; doi:10.3390/plants10010047)
Supplement: Supplementary file 1 [file plants-10-00047-s001.zip › Supplemenntary materials/Figure S2.xlsx]

## Sheet: Sheet1
Commercial cultivars
	Solanum lycopersicum var. lycopersicum (SLL)
		Aichi-first	Momotaro-8
		S	R
TUAT collection (Inami et al. 2014)
	S. lycopersicum var. lycopersicum “jitomate criollo” (SLJ)
		M5-3 (Mexico)	M5-4 (Mexico)
		S	R
	S. lycopersicum var. cerasiforme (SLC)
		M-UX (Mexico)	E0040W (Ecuador)	E0043 (Ecuador)	MC-5a (Mexico)	MC-5b (Mexico)	ML-1 (Mexico)
		R	R	R	R	R	R
	S. pimpinellifoloum (SP)
		ECU0043 (Ecuador)	ECU0045 (Ecuador)
		R	R
UNALM & TUAT collection from Peru
	S. lycopersicum var. cerasiforme (SLC)
		BRC016	CCY138	CCY152	CCY154	CCY156	CCY159	CCY162	CGA028	ICA034	IND096	IND103	IND106	JAE035	JAE036	JAE037	MTP033	PIU029	PIU168	PIU172	PIU174	PKC040	QBB204	QBB215	QBB223	QBB238	SMO068	STP088	STP089	STP090	STP091	STP092	TUM001	TUM004	TUM007	TUM011	TUM012	TUM015	TUM016	TUM017	TUM021	TUM023
		R	R	R	R	R	R	R	R	R	R	R	R	R	R	R	R	R	R	R	R	R	R	R	R	R	R	R	R	R	R	R	R	R	R	R	R	R	R	R	R	R
	S. pimpinellifoloum (SP)
		CCY142	CCY164	CGA022	CGA026	CGA034	CPN032	PIU030	PIU031	TUM002	TUM003	TUM005	TUM006	TUM014	TUM018	TUM019	TUM020	TUM022	TUM024	TUM025
		R	R	R	R	R	R	R	R	R	R	R	R	R	R	R	R	R	R	R
INIA collection from Peru
	S. lycopersicum var. cerasiforme (SLC)
		PER018795	PER018836	PER018878	PER018879	PER018894	PER018901	PER018902	PER018909	PER018923	PER018932	PER018936	PER018938
		R	R	R	R	S	R	R	R	R	R	R	R
	S. pimpinellifoloum (SP)
		PER018780	PER018781	PER018782	PER018783	PER018785	PER018786	PER018788	PER018794	PER018796	PER018797	PER018798	PER018800	PER018801	PER018802	PER018803	PER018804	PER018805	PER018808	PER018812	PER018819	PER018821	PER018825	PER018842	PER018854	PER018862	PER018877	PER018926	PER018937	PER018940
		R	R	R	R	R	R	R	R	R	R	R	R	R	R	R	R	S	R	R	R	R	R	R	R	R	R	R	R	R
TGRC collection
	S. lycopersicum var. cerasiforme (SLC)
		LA 1456 (Mexico)	LA 1623 (Mexico)	LA 1909 (Peru)
		R	R	R
	S. pimpinellifoloum (SP)
		LA 3123 (Ecuador)
		R
	S. cheesmaniae (SC)
		LA 0437 (Ecuador)	LA 0521 (Ecuador)
		S	S
	S. galapagense (SG)
		LA 0438 (Ecuador)	LA 0528 (Ecuador)
		S	S
Figure S2. Leaflet bioassay of all accessions used in this study for AAL-toxin from a culture extract of Aat. A susceptible reaction or resistant reaction is indicated with an “S” or “R”.
