# Supplementary material for: Mutations Found in the Asc1 Gene That Confer Susceptibility to the AAL-Toxin in Ancestral Tomatoes from Peru and Mexico
Source: Plants (Basel). 2020 Dec 28;10(1):47. doi: 10.3390/plants10010047 (PMC7824085; doi:10.3390/plants10010047)
Supplement: Supplementary file 1 [file plants-10-00047-s001.zip › Supplemenntary materials/Table S3.xlsx]

## Sheet: Sheet1
Table S3. Model analysis of maximum likelihood (ML) and Bayesian inference (BI).
COSII markers	Primer Lab code	MLa	BIb
C2At1g30580	X2	TrN+I	GTR+I
C2At1g32130	3	TPM3uf+I	F81+I
C2At1g73180	4	TPM1uf+I+G4	HKY+I+G4
C2At2g15890	5	HKY+I	HKY+I
C2At2g36930	8	F81+I	F81+I
C2At2g38020	9	TVM+I+G4	HKY+I+G4
C2At5g14320	11	HKY+I	HKY+I
C2At1g16210	1B	TIM3+I	HKY+I+G4
C2At1g77470	7B	TIM3+I+G4	GTR+I+G4
C2At2g24270	8B	TIM3+I+G4	GTR+I+G4
C2At3g03100	9B	TIM3+I+G4	GTR+I+G4
C2At3g10920	10B	TPM2uf+I+G4	HKY+I+G4
C2At3g16150	11B	HKY+I+G4	HKY+I+G4
C2At3g55800	13B	TPM2uf+I+G4	HKY+I+G4
C2At4g34700	15B	HKY+I+G4	HKY+I+G4
C2At1g13380	1C	HKY	HKY
C2At1g20050	3C	HKY+I+G4	HKY+I+G4
C2At1g50020	5C	TPM3uf+G4	HKY+I+G4
a ML phylogeny was estimated RAxML-NG v. 1.0.0.
b BI phyloneny was estimated MrBayes 3.2.7a.
