# Supplementary material for: Mutations Found in the Asc1 Gene That Confer Susceptibility to the AAL-Toxin in Ancestral Tomatoes from Peru and Mexico
Source: Plants (Basel). 2020 Dec 28;10(1):47. doi: 10.3390/plants10010047 (PMC7824085; doi:10.3390/plants10010047)
Supplement: Supplementary file 1 [file plants-10-00047-s001.zip › Supplemenntary materials/Table S2.xlsx]

## Sheet: Sheet1 (2)
Table S2. GenBank accession numbers of 18 COSII regions nucreotide sequence.
				COSII markers
				C2At1g30580	C2At1g32130	C2At1g73180	C2At2g15890	C2At2g36930	C2At2g38020	C2At5g14320	C2At1g16210	C2At1g77470	C2At2g24270	C2At3g03100	C2At3g10920	C2At3g16150	C2At3g55800	C2At4g34700	C2At1g13380	C2At1g20050	C2At1g50020
				Primer Lab code
Reference (Rodriguez et al. 2009)				X2	3	4	5	8	9	11	1B	7B	8B	9B	10B	11B	13B	15B	1C	3C	5C
	S. cheesmaniae (SC)
			LA 1450	FJ599002	FJ598922	FJ599043	FJ599083	FJ599124	FJ599143	FJ599223	FJ598963	FJ599062	FJ599102	FJ598903	FJ599162	FJ599182	FJ599202	FJ598941	FJ598884	FJ598983	FJ599022
	S. galapagense (SG)
			LA 0317	FJ599003	FJ598923	FJ599044	FJ599084	FJ599125	FJ599144	FJ599224	FJ598964	FJ599063	FJ599103	FJ598904	FJ599163	FJ599183	FJ599203	FJ598942	FJ598885	FJ598984	FJ599023
	S. lycopersicum var. cerasiforme (SLC)
			LA 1673	FJ599004	FJ598924	FJ599045	FJ599085	FJ599126	FJ599145	FJ599225	FJ598965	FJ599064	FJ599104	FJ598905	FJ599164	FJ599184	FJ599204	FJ598943	FJ598886	FJ598985	FJ599024
	S. pimpinellifolium (SP)
			LA 1581	FJ599005	FJ598925	FJ599046	FJ599086	FJ599127	FJ599146	FJ599226	FJ598966	FJ599065	FJ599105	FJ598906	FJ599165	FJ599185	FJ599205	FJ598944	FJ598887	FJ598986	FJ599025
	S. arcanum
			LA 2185	FJ599008	FJ598928	FJ599049	FJ599089	FJ599130	FJ599149	FJ599229	FJ598969	FJ599068	FJ599108	FJ598909	FJ599168	FJ599188	FJ599208	FJ598947	FJ598890	FJ598989	FJ599028
	S. neorickii
			LA 1326	FJ599007	FJ598927	FJ599048	FJ599088	FJ599129	FJ599148	FJ599228	FJ598968	FJ599067	FJ599107	FJ598908	FJ599167	FJ599187	FJ599207	FJ598946	FJ598889	FJ598988	FJ599027
Commercial cultivars
	S. lycopersicum var. lycopersicum (SLL)
			Aichi-first	LC593113	LC596586	LC596600	LC596614	LC596628	LC596642	LC596656	LC596670	LC596684	LC596698	LC596712	LC596726	LC596740	LC596754	LC596768	LC596782	LC596796	LC596810
			Momotaro-8	LC593112	LC596585	LC596599	LC596613	LC596627	LC596641	LC596655	LC596669	LC596683	LC596697	LC596711	LC596725	LC596739	LC596753	LC596767	LC596781	LC596795	LC596809
TGRC collection
	S. cheesmaniae
			LA 0521	LC593117	LC596590	LC596604	LC596618	LC596632	LC596646	LC596660	LC596674	LC596688	LC596702	LC596716	LC596730	LC596744	LC596758	LC596772	LC596786	LC596800	LC596814
TUAT Collection (Inami et al.2014)
	S. lycopersicum var. lycopersicum “jitomate criollo” (SLJ)
			M5-3	LC593116	LC596589	LC596603	LC596617	LC596631	LC596645	LC596659	LC596673	LC596687	LC596701	LC596715	LC596729	LC596743	LC596757	LC596771	LC596785	LC596799	LC596813
	S. pimpinellifolium (SP)
			ECU0043	LC593121	LC596594	LC596608	LC596622	LC596636	LC596650	LC596664	LC596678	LC596692	LC596706	LC596720	LC596737	LC596748	LC596762	LC596776	LC596790	LC596804	LC596818
UNALM & TUAT collection
	S. lycopersicum var. cerasiforme (SLC)
			BRC016	LC593118	LC596591	LC596605	LC596619	LC596633	LC596647	LC596661	LC596675	LC596689	LC596703	LC596717	LC596731	LC596745	LC596759	LC596773	LC596787	LC596801	LC596815
			CCY152	LC593119	LC596592	LC596606	LC596620	LC596634	LC596648	LC596662	LC596676	LC596690	LC596704	LC596718	LC596732	LC596746	LC596760	LC596774	LC596788	LC596802	LC596816
			JAE036	LC593123	LC596596	LC596610	LC596624	LC596638	LC596652	LC596666	LC596680	LC596694	LC596708	LC596722	LC596734	LC596750	LC596764	LC596778	LC596792	LC596806	LC596820
			JAE037	LC593124	LC596597	LC596611	LC596625	LC596639	LC596653	LC596667	LC596681	LC596695	LC596709	LC596723	LC596735	LC596751	LC596765	LC596779	LC596793	LC596807	LC596821
			ML-1	LC593122	LC596595	LC596609	LC596623	LC596637	LC596651	LC596665	LC596679	LC596693	LC596707	LC596721	LC596736	LC596749	LC596763	LC596777	LC596791	LC596805	LC596819
			STP088	LC593120	LC596593	LC596607	LC596621	LC596635	LC596649	LC596663	LC596677	LC596691	LC596705	LC596719	LC596733	LC596747	LC596761	LC596775	LC596789	LC596803	LC596817
	S. pimpinellifolium (SP)
			CPN032	LC593125	LC596598	LC596612	LC596626	LC596640	LC596654	LC596668	LC596682	LC596696	LC596710	LC596724	LC596738	LC596752	LC596766	LC596780	LC596794	LC596808	LC596822
INIA collection
	S. lycopersicum var. cerasiforme
			PER018894	LC593115	LC596588	LC596602	LC596616	LC596630	LC596644	LC596658	LC596672	LC596686	LC596700	LC596714	LC596728	LC596742	LC596756	LC596770	LC596784	LC596798	LC596812
	S. pimpinellifolium
			PER018805	LC593114	LC596587	LC596601	LC596615	LC596629	LC596643	LC596657	LC596671	LC596685	LC596699	LC596713	LC596727	LC596741	LC596755	LC596769	LC596783	LC596797	LC596811
